# Supplementary material for: Rapid Non-Destructive Assessment of Aquatic Products Freshness by Gas Sensor Based on Morphology-Controlled SnO2 Hollow Nanosphere
Source: Foods. 2026 Jun 12;15(12):2123. doi: 10.3390/foods15122123 (PMC13298068; doi:10.3390/foods15122123)
Supplement: Supplementary file 1 [file foods-15-02123-s001.zip]

Archive with 1 entries (1 files):
- foods-4304152-supplementary.pdf
